# Supplementary material for: Illness Perception and Medication Adherence among Adult Patients with Type 2 Diabetes Mellitus: A Scoping Review
Source: Clin Pract. 2023 Jan 3;13(1):71–83. doi: 10.3390/clinpract13010007 (PMC9844476; doi:10.3390/clinpract13010007)
Supplement: Supplementary file 1 [file clinpract-13-00007-s001.zip]

Archive with 2 entries (2 files):
- Supplementary A .pdf
- Supplementary B.pdf
